# Supplementary material for: Genetic associations with educational fields
Source: Nat Genet. 2025 Nov 4;57(12):2997–3006. doi: 10.1038/s41588-025-02391-z (PMC12695639; doi:10.1038/s41588-025-02391-z)
Supplement: Supplementary file 4 — Supplementary Tables 1–23. [file 41588_2025_2391_MOESM4_ESM.xlsx]

## Sheet: Supplementary Table1 SampleSize
Supplementary Table 1: Sample sizes of educational fields in MoBa and FinnGen and in Norwegian and Finnish populations.
	Cohort sample sizes
Field	MOBA Cases	FINNGEN Cases	TOTAL GWAS Cases	Sum of effective N for GWAS meta-analyses
Generic programmes and qualifications	17493	13624	31117
Education	15159	12915	28074	102970
Arts and humanities	5771	19993	25764	97262
Social sciences, journalism and information	8378	9745	18123	69123
Business, administration and law	16287	62791	79078	261182
Natural sciences, mathematics and statistics	3572	6680	10252	40072
Information and Communication Technologies (ICTs)	3007	10070	13077	50819
Engineering, manufacturing and construction	19658	83216	102874	317209
Agriculture, forestry, fisheries and veterinary	3042	13532	16574	63834
Health and welfare	24245	66943	91188	292929
Services	8404	38609	47013	168157
SUM	125016	338118	463134
	Population sample sizes
Field	Norway cases	Finland cases
Generic programmes and qualifications	891503	174243
Education	207429	103116
Arts and humanities	127306	182403
Social sciences, journalism and information	126075	77657
Business, administration and law	357727	533346
Natural sciences, mathematics and statistics	59234	53554
Information and Communication Technologies (ICTs)	50900	112855
Engineering, manufacturing and construction	518985	853686
Agriculture, forestry, fisheries and veterinary	69047	129930
Health and welfare	375084	481592
Services	198869	379755
SUM	2982159	3082137

## Sheet: Supplementary Table 2 LeadSNPs
Supplementary Table 2: Lead SNPs identified through GWAS of educational fields
	FIELD	GenomicLocus	uniqID	rsID	chr	pos	p	nIndSigSNPs	IndSigSNPs
a) Main results	Education	1	2:189509046:C:T	rs143956607	2	189509046	4.72e-08	1	rs143956607
	Arts and humanities	1	6:26184102:A:G	rs7766641	6	26184102	6.576e-11	2	rs7766641;rs1059486
	Arts and humanities	2	11:66650248:A:C	rs7120256	11	66650248	5.311e-10	1	rs7120256
	Arts and humanities	3	16:71621637:C:T	rs4788810	16	71621637	2.269e-08	1	rs4788810
	Social sciences, journalism and information	1	1:73187836:A:G	rs77483376	1	73187836	1.488e-12	3	rs77483376;rs12724444;rs12117476
	Social sciences, journalism and information	2	6:28330264:A:G	rs213230	6	28330264	1.469e-08	2	rs213230;rs6939576
	Social sciences, journalism and information	3	7:71468501:C:T	rs116858843	7	71468501	4.243e-08	1	rs116858843
	Business, administration and law	1	6:98373765:C:T	rs6937215	6	98373765	1.102e-09	1	rs6937215
	Business, administration and law	2	7:133358657:G:T	rs6966523	7	133358657	1.581e-08	1	rs6966523
	Natural sciences, mathematics and statistics	1	2:34448664:A:G	rs114479090	2	34448664	3.449e-08	1	rs114479090
	Natural sciences, mathematics and statistics	1	2:34740444:A:G	rs114926646	2	34740444	5.923e-09	1	rs114926646
	Natural sciences, mathematics and statistics	2	19:18340910:A:G	rs8112975	19	18340910	3.78e-08	1	rs8112975
	Engineering, manufacturing and construction	1	11:112938006:C:T	rs1245102	11	112938006	5.002e-10	2	rs1245102;rs7105462
	Health and welfare	1	2:104137154:A:G	rs7567562	2	104137154	7.07e-09	2	rs7567562;rs506466
	Health and welfare	2	13:49882675:C:T	rs140433453	13	49882675	2.089e-08	1	rs140433453
	Health and welfare	3	18:69893955:A:G	rs9966282	18	69893955	7.076e-09	1	rs9966282
	Health and welfare	4	19:51167830:A:G	rs7254852	19	51167830	8.174e-09	1	rs7254852
b) EA-adjusted via GWAS-by-subtraction	Natural sciences, mathematics and statistics	1	2:34740444:A:G	rs114926646	2	34740444	4.6594e-08	1	rs114926646
	Engineering, manufacturing and construction	1	11:112938006:C:T	rs1245102	11	112938006	4.71299e-10	2	rs1245102;rs7105462
	Health and welfare	1	2:104150891:C:T	rs6738833	2	104150891	1.41722e-08	1	rs6738833
	Health and welfare	2	18:69893955:A:G	rs9966282	18	69893955	1.64965e-08	1	rs9966282
	Health and welfare	3	19:51167830:A:G	rs7254852	19	51167830	1.91767e-08	1	rs7254852
c) PCA-GWAS	PC1: Technical-Social	1	5:62582619:A:G	rs379152	5	62582619	2.11166e-08	2	rs379152;rs2161276
	PC1: Technical-Social	2	8:64618026:A:G	rs790561	8	64618026	3.75278e-08	1	rs790561
	PC1: Technical-Social	3	9:102080418:A:G	rs162201	9	102080418	4.82562e-10	1	rs162201
	PC1: Technical-Social	3	9:102128509:C:T	rs10819657	9	102128509	2.12781e-08	1	rs10819657
	PC1: Technical-Social	4	11:112654974:A:G	rs161130	11	112654974	7.29072e-09	1	rs161130
	PC1: Technical-Social	4	11:112912048:A:G	rs7105462	11	112912048	3.42899e-15	3	rs7105462;rs12575544;rs10891498
	PC1: Technical-Social	5	17:42423665:A:G	rs3785817	17	42423665	8.90987e-09	1	rs3785817
	PC1: Technical-Social	6	22:41609690:C:T	rs3818003	22	41609690	1.98379e-08	1	rs3818003

## Sheet: Supplementary Table 3 MetaSNPh2
Supplementary Table 3: Liability scale LDSC heritability estimates - meta-analysed data
Field	SNP-h2	SE	LDSC intercept	SE_intercept	Lambda GC
Education	0.055	0.0054	1.0433	0.0089	1.1697
Arts and humanities	0.1007	0.0073	1.0506	0.0098	1.2527
Social sciences, journalism and information	0.1139	0.0079	1.0314	0.0091	1.2226
Business, administration and law	0.0276	0.0028	1.0313	0.0081	1.1458
Natural sciences, mathematics and statistics	0.1393	0.0104	1.0349	0.0082	1.2026
Information and Communication Technologies (ICTs)	0.076	0.0079	1.0092	0.0078	1.1061
Engineering, manufacturing and construction	0.037	0.0029	1.0349	0.0083	1.1967
Agriculture, forestry, fisheries and veterinary	0.0425	0.0066	1.0444	0.0077	1.1222
Health and welfare	0.0267	0.0028	1.0406	0.0088	1.1666
Services	0.0327	0.0037	1.0322	0.0081	1.135

## Sheet: Supplementary Table 4 CohortH2
Supplementary Table 4: SNP heritability estimates for educational fields in FinnGen and MoBa separately
Field	FinnGen Liability scale LDSR h2	Finn SE	MoBa Liability scale LDSR h2	MoBa SE
Agriculture, forestry, fisheries and veterinary	0.0504	0.0081	0.047	0.0271
Arts and humanities	0.1102	0.0086	0.1025	0.0169
Business, administration and law	0.0291	0.0035	0.0623	0.0105
Education	0.0898	0.0089	0.0127	0.0089
Engineering, manufacturing and construction	0.0342	0.0035	0.0536	0.0094
Health and welfare	0.027	0.0034	0.0312	0.0072
Information and Communication Technologies (ICTs)	0.086	0.011	0.0785	0.0252
Natural sciences, mathematics and statistics	0.1428	0.0137	0.1019	0.0239
Services	0.0221	0.0111	0.0454	0.0151
Social sciences, journalism and information	0.1133	0.0099	0.1095	0.0148

## Sheet: Supplementary Table 5 rGCohorts
Supplementary Table 5: Genetic correlations between fields in MoBa and FinnGen cohorts, estimated using LD score regression.
Field 1	Field 2	rG	SE
edu_finngen	arts_finngen	0.7854	0.0639
edu_finngen	social_finngen	0.6831	0.0703
edu_finngen	business_finngen	0.2839	0.0771
edu_finngen	natural_sci_finngen	0.676	0.0699
edu_finngen	ict_finngen	0.2561	0.0744
edu_finngen	engineering_finngen	-0.4275	0.0679
edu_finngen	agri_finngen	0.3501	0.1032
edu_finngen	health_finngen	0.2739	0.0728
edu_finngen	services_finngen	-0.591	0.2573
edu_finngen	agri_MoBa	0.3763	0.1737
edu_finngen	arts_MoBa	0.6133	0.0862
edu_finngen	business_MoBa	0.0676	0.0832
edu_finngen	edu_MoBa	1.1702	0.1749
edu_finngen	engineering_MoBa	-0.561	0.0912
edu_finngen	health_MoBa	-0.0782	0.0962
edu_finngen	ict_MoBa	-0.2378	0.1167
edu_finngen	natural_sci_MoBa	0.6174	0.1065
edu_finngen	services_MoBa	-0.6379	0.1271
edu_finngen	social_MoBa	0.5997	0.0767
arts_finngen	social_finngen	0.8888	0.0619
arts_finngen	business_finngen	0.2207	0.0652
arts_finngen	natural_sci_finngen	0.7011	0.0665
arts_finngen	ict_finngen	0.465	0.0704
arts_finngen	engineering_finngen	-0.2343	0.0634
arts_finngen	agri_finngen	0.1369	0.0774
arts_finngen	health_finngen	-0.0742	0.0661
arts_finngen	services_finngen	-0.8424	0.1934
arts_finngen	agri_MoBa	-0.0161	0.1439
arts_finngen	arts_MoBa	0.8377	0.0853
arts_finngen	business_MoBa	-0.063	0.0757
arts_finngen	edu_MoBa	0.4961	0.17
arts_finngen	engineering_MoBa	-0.5428	0.0774
arts_finngen	health_MoBa	-0.2926	0.0992
arts_finngen	ict_MoBa	0.1608	0.1003
arts_finngen	natural_sci_MoBa	0.6459	0.0915
arts_finngen	services_MoBa	-0.3264	0.109
arts_finngen	social_MoBa	0.6697	0.0707
social_finngen	business_finngen	0.6047	0.0754
social_finngen	natural_sci_finngen	0.7142	0.0636
social_finngen	ict_finngen	0.2544	0.0762
social_finngen	engineering_finngen	-0.3272	0.0662
social_finngen	agri_finngen	0.3685	0.0849
social_finngen	health_finngen	0.0086	0.0732
social_finngen	services_finngen	-0.5456	0.2652
social_finngen	agri_MoBa	0.3423	0.1571
social_finngen	arts_MoBa	0.766	0.0936
social_finngen	business_MoBa	0.1424	0.0888
social_finngen	edu_MoBa	0.4252	0.1743
social_finngen	engineering_MoBa	-0.5373	0.099
social_finngen	health_MoBa	-0.1263	0.1021
social_finngen	ict_MoBa	-0.0929	0.1209
social_finngen	natural_sci_MoBa	0.6619	0.1024
social_finngen	services_MoBa	-0.6899	0.1227
social_finngen	social_MoBa	0.9743	0.0863
business_finngen	natural_sci_finngen	0.2808	0.0758
business_finngen	ict_finngen	0.3131	0.0829
business_finngen	engineering_finngen	-0.3197	0.0775
business_finngen	agri_finngen	-0.1432	0.0968
business_finngen	health_finngen	-0.2965	0.0895
business_finngen	services_finngen	-0.5678	0.2713
business_finngen	agri_MoBa	-0.0461	0.1805
business_finngen	arts_MoBa	0.1896	0.0991
business_finngen	business_MoBa	0.4544	0.0993
business_finngen	edu_MoBa	-0.2936	0.1945
business_finngen	engineering_MoBa	-0.2083	0.1078
business_finngen	health_MoBa	-0.3906	0.1209
business_finngen	ict_MoBa	0.1051	0.1318
business_finngen	natural_sci_MoBa	0.3984	0.1144
business_finngen	services_MoBa	-0.1492	0.1371
business_finngen	social_MoBa	0.6237	0.0878
natural_sci_finngen	ict_finngen	0.6583	0.079
natural_sci_finngen	engineering_finngen	0.0329	0.0663
natural_sci_finngen	agri_finngen	0.598	0.0912
natural_sci_finngen	health_finngen	-0.0849	0.074
natural_sci_finngen	services_finngen	-0.6765	0.2469
natural_sci_finngen	agri_MoBa	0.1574	0.176
natural_sci_finngen	arts_MoBa	0.3159	0.1079
natural_sci_finngen	business_MoBa	-0.0282	0.0829
natural_sci_finngen	edu_MoBa	0.4259	0.1685
natural_sci_finngen	engineering_MoBa	-0.0433	0.091
natural_sci_finngen	health_MoBa	-0.139	0.119
natural_sci_finngen	ict_MoBa	0.3251	0.1321
natural_sci_finngen	natural_sci_MoBa	1.0914	0.1081
natural_sci_finngen	services_MoBa	-0.4437	0.1288
natural_sci_finngen	social_MoBa	0.6161	0.0829
ict_finngen	engineering_finngen	0.3493	0.0806
ict_finngen	agri_finngen	0.0497	0.0919
ict_finngen	health_finngen	-0.4202	0.0792
ict_finngen	services_finngen	-1.072	0.2694
ict_finngen	agri_MoBa	0.285	0.1916
ict_finngen	arts_MoBa	0.2079	0.1073
ict_finngen	business_MoBa	0.0333	0.1063
ict_finngen	edu_MoBa	-0.16	0.1964
ict_finngen	engineering_MoBa	0.1027	0.1023
ict_finngen	health_MoBa	-0.4124	0.1278
ict_finngen	ict_MoBa	0.7585	0.1389
ict_finngen	natural_sci_MoBa	0.724	0.1133
ict_finngen	services_MoBa	-0.4517	0.1398
ict_finngen	social_MoBa	0.2632	0.0905
engineering_finngen	agri_finngen	0.1603	0.0954
engineering_finngen	health_finngen	-0.3385	0.0706
engineering_finngen	services_finngen	-0.5342	0.2485
engineering_finngen	agri_MoBa	0.0551	0.1717
engineering_finngen	arts_MoBa	-0.2367	0.0986
engineering_finngen	business_MoBa	-0.2246	0.0878
engineering_finngen	edu_MoBa	-0.4589	0.1785
engineering_finngen	engineering_MoBa	0.9141	0.1003
engineering_finngen	health_MoBa	-0.2346	0.1026
engineering_finngen	ict_MoBa	0.2951	0.1219
engineering_finngen	natural_sci_MoBa	0.3047	0.0948
engineering_finngen	services_MoBa	-0.0274	0.1168
engineering_finngen	social_MoBa	-0.2723	0.0823
agri_finngen	health_finngen	0.2182	0.0999
agri_finngen	services_finngen	-0.6701	0.3083
agri_finngen	agri_MoBa	0.5672	0.2186
agri_finngen	arts_MoBa	0.0544	0.1199
agri_finngen	business_MoBa	-0.0219	0.114
agri_finngen	edu_MoBa	0.7705	0.2334
agri_finngen	engineering_MoBa	0.1118	0.1241
agri_finngen	health_MoBa	0.0855	0.1411
agri_finngen	ict_MoBa	0.0005	0.1563
agri_finngen	natural_sci_MoBa	0.5182	0.1285
agri_finngen	services_MoBa	-0.1492	0.1632
agri_finngen	social_MoBa	0.2021	0.0991
health_finngen	services_finngen	-0.1881	0.2928
health_finngen	agri_MoBa	0.1348	0.1792
health_finngen	arts_MoBa	0.0132	0.1013
health_finngen	business_MoBa	-0.1841	0.0964
health_finngen	edu_MoBa	0.5091	0.2035
health_finngen	engineering_MoBa	-0.391	0.0901
health_finngen	health_MoBa	0.8577	0.1253
health_finngen	ict_MoBa	-0.1924	0.1298
health_finngen	natural_sci_MoBa	-0.2159	0.1206
health_finngen	services_MoBa	-0.1835	0.1378
health_finngen	social_MoBa	0.0346	0.0791
services_finngen	agri_MoBa	-0.5878	0.6293
services_finngen	arts_MoBa	-0.9328	0.3449
services_finngen	business_MoBa	0.5591	0.3436
services_finngen	edu_MoBa	-0.9608	0.6803
services_finngen	engineering_MoBa	0.1045	0.3349
services_finngen	health_MoBa	0.354	0.4141
services_finngen	ict_MoBa	-0.7407	0.4811
services_finngen	natural_sci_MoBa	-0.6678	0.3941
services_finngen	services_MoBa	-0.0623	0.4159
services_finngen	social_MoBa	-0.5179	0.2934
agri_MoBa	arts_MoBa	0.2166	0.2241
agri_MoBa	business_MoBa	-0.0339	0.2092
agri_MoBa	edu_MoBa	-0.116	0.4672
agri_MoBa	engineering_MoBa	0.0002	0.2463
agri_MoBa	health_MoBa	0.4574	0.2588
agri_MoBa	ict_MoBa	0.1387	0.3117
agri_MoBa	natural_sci_MoBa	0.3995	0.2522
agri_MoBa	services_MoBa	-0.3082	0.2872
agri_MoBa	social_MoBa	0.2019	0.1916
arts_MoBa	business_MoBa	-0.4288	0.115
arts_MoBa	edu_MoBa	0.717	0.2659
arts_MoBa	engineering_MoBa	-0.515	0.1308
arts_MoBa	health_MoBa	-0.1955	0.145
arts_MoBa	ict_MoBa	0.0606	0.1657
arts_MoBa	natural_sci_MoBa	0.3892	0.1482
arts_MoBa	services_MoBa	-0.315	0.1627
arts_MoBa	social_MoBa	0.5762	0.1075
business_MoBa	edu_MoBa	0.3346	0.2367
business_MoBa	engineering_MoBa	-0.2757	0.1339
business_MoBa	health_MoBa	-0.4118	0.1551
business_MoBa	ict_MoBa	0.2566	0.1623
business_MoBa	natural_sci_MoBa	0.0626	0.1337
business_MoBa	services_MoBa	-0.0226	0.1816
business_MoBa	social_MoBa	0.058	0.102
edu_MoBa	engineering_MoBa	-0.5621	0.2496
edu_MoBa	health_MoBa	0.2224	0.3046
edu_MoBa	ict_MoBa	-0.159	0.3309
edu_MoBa	natural_sci_MoBa	-0.1011	0.2648
edu_MoBa	services_MoBa	-0.5459	0.3332
edu_MoBa	social_MoBa	0.4734	0.2047
engineering_MoBa	health_MoBa	-0.3044	0.1568
engineering_MoBa	ict_MoBa	0.4544	0.1789
engineering_MoBa	natural_sci_MoBa	0.3839	0.1412
engineering_MoBa	services_MoBa	0.131	0.1622
engineering_MoBa	social_MoBa	-0.4536	0.1116
health_MoBa	ict_MoBa	-0.5041	0.1889
health_MoBa	natural_sci_MoBa	-0.131	0.1696
health_MoBa	services_MoBa	0.2519	0.1942
health_MoBa	social_MoBa	-0.1912	0.1159
ict_MoBa	natural_sci_MoBa	0.5497	0.2093
ict_MoBa	services_MoBa	-0.4439	0.2219
ict_MoBa	social_MoBa	0.151	0.1406
natural_sci_MoBa	services_MoBa	-0.597	0.1804
natural_sci_MoBa	social_MoBa	0.4353	0.1287
services_MoBa	social_MoBa	-0.5477	0.1414

## Sheet: Supplementary Table 6 h2EA-Adj
Supplementary Table 6: EA-adjusted LD Score regression results for meta-analytic data:
Note: EA was adjusted for using two approaches: GWAS-by-subtraction, and phenotypic adjustment prior to GWAS
Field	SNP-h2 (EA4 GWAS-by-subtraction)	SE	SNP-h2 (EA-adjusted phenotypically)	SE
Education	0.0309	0.0046	0.0338	0.0048
Arts and humanities	0.0441	0.0051	0.0561	0.0057
Social sciences, journalism and information	0.0366	0.0062	0.0277	0.0061
Business, administration and law	0.0229	0.0026	0.0256	0.0027
Natural sciences, mathematics and statistics	0.0526	0.0082	0.0379	0.0083
Information and Communication Technologies (ICTs)	0.0598	0.0081	0.0597	0.0077
Engineering, manufacturing and construction	0.0348	0.0028	0.0412	0.0032
Agriculture, forestry, fisheries and veterinary	0.0333	0.0061	0.0419	0.0064
Health and welfare	0.0256	0.0025	0.0307	0.0029
Services	0.0156	0.0032	0.0202	0.0032

## Sheet: Supplementary Table 7 GenSEM
Supplementary Table 7: Cholesky decomposition results from Genomic SEM.
Note: EA=latent EA factor	EDU, ARTS.. = Latent field of study factors
lhs	op	rhs	Unstand_Est	Unstand_SE	STD_Genotype	STD_Genotype_SE	STD_All	p_value
EA	=~	EA4	0.370421	0.00494029	1	0.013337	1	<5,00E-300
EA	=~	edu	0.149184	0.00722945	0.634603	0.0307528	0.634603	1.31404e-94
EDU	=~	edu	0.181681	0.0132687	0.772839	0.0564428	0.772839	1.12686e-42
EDU	~~	EDU	1	1	1	NA
EA	~~	EA	1	1	1	NA
EA	~~	EDU	0	0	0	NA
edu	~~	edu	0	0	0	NA
EA4	~~	EA4	0	0	0	NA
EA4	~~	edu	0	0	0	NA
EA	=~	EA4	0.370421	0.00494029	1	0.013337	1	<5,00E-300
EA	=~	arts	0.230334	0.00964844	0.72693	0.0304503	0.72693	5.88816e-126
ARTS	=~	arts	0.217591	0.0132179	0.686712	0.0417154	0.686712	6.90018e-61
ARTS	~~	ARTS	1	1	1	NA
EA	~~	EA	1	1	1	NA
EA	~~	ARTS	0	0	0	NA
arts	~~	arts	0	0	0	NA
EA4	~~	EA4	0	0	0	NA
EA4	~~	arts	0	0	0	NA
EA	=~	EA4	0.370421	0.00494029	1	0.013337	1	<5,00E-300
EA	=~	social	0.28276	0.0108311	0.838707	0.0321265	0.838707	3.08845e-150
SOCIAL	=~	social	0.1836	0.019745	0.544584	0.0585666	0.544584	1.42401e-20
SOCIAL	~~	SOCIAL	1	1	1	NA
EA	~~	EA	1	1	1	NA
EA	~~	SOCIAL	0	0	0	NA
social	~~	social	0	0	0	NA
EA4	~~	EA4	0	0	0	NA
EA4	~~	social	0	0	0	NA
EA	=~	EA4	0.370421	0.00494029	1	0.013337	1	<5,00E-300
EA	=~	business	0.0573325	0.00622384	0.344983	0.0374503	0.344983	3.20841e-20
BUSINESS	=~	business	0.155987	0.00853779	0.938609	0.0513739	0.938609	1.43009e-74
BUSINESS	~~	BUSINESS	1	1	1	NA
EA	~~	EA	1	1	1	NA
EA	~~	BUSINESS	0	0	0	NA
business	~~	business	0	0	0	NA
EA4	~~	EA4	0	0	0	NA
EA4	~~	business	0	0	0	NA
EA	=~	EA4	0.370421	0.00494029	1	0.013337	1	<5,00E-300
EA	=~	natural_sci	0.300768	0.012383	0.803941	0.0330993	0.803941	2.5754e-130
NATURAL_SCI	=~	natural_sci	0.222491	0.0208257	0.594709	0.0556663	0.594709	1.21641e-26
NATURAL_SCI	~~	NATURAL_SCI	1	1	1	NA
EA	~~	EA	1	1	1	NA
EA	~~	NATURAL_SCI	0	0	0	NA
natural_sci	~~	natural_sci	0	0	0	NA
EA4	~~	EA4	0	0	0	NA
EA4	~~	natural_sci	0	0	0	NA
EA	=~	EA4	0.370421	0.00494029	1	0.013337	1	<5,00E-300
EA	=~	ict	0.12185	0.00965284	0.44309	0.0351013	0.44309	1.57339e-36
ICT	=~	ict	0.246531	0.0167469	0.896477	0.0608979	0.896477	4.72738e-49
ICT	~~	ICT	1	1	1	NA
EA	~~	EA	1	1	1	NA
EA	~~	ICT	0	0	0	NA
ict	~~	ict	0	0	0	NA
EA4	~~	EA4	0	0	0	NA
EA4	~~	ict	0	0	0	NA
EA	=~	EA4	0.370421	0.00494029	1	0.013337	1	<5,00E-300
EA	=~	engineering	-0.0357113	0.00559171	-0.185056	0.0289762	-0.185056	1.69746e-10
ENGINEERING	=~	engineering	0.189643	0.00754409	0.982728	0.0390935	0.982728	1.91638e-139
ENGINEERING	~~	ENGINEERING	1	1	1	NA
EA	~~	EA	1	1	1	NA
EA	~~	ENGINEERING	0	0	0	NA
engineering	~~	engineering	0	0	0	NA
EA4	~~	EA4	0	0	0	NA
EA4	~~	engineering	0	0	0	NA
EA	=~	EA4	0.370421	0.00494029	1	0.013337	1	<5,00E-300
EA	=~	agri	0.0904798	0.00852309	0.43678	0.0411441	0.43678	2.51501e-26
AGRI	=~	agri	0.186347	0.0173868	0.899569	0.0839324	0.899569	8.40038e-27
AGRI	~~	AGRI	1	1	1	NA
EA	~~	EA	1	1	1	NA
EA	~~	AGRI	0	0	0	NA
agri	~~	agri	0	0	0	NA
EA4	~~	EA4	0	0	0	NA
EA4	~~	agri	0	0	0	NA
EA	=~	EA4	0.370421	0.00494029	1	0.013337	1	<5,00E-300
EA	=~	health	-0.00438948	0.00517376	-0.0268516	0.0316493	-0.0268516	0.396209
HEALTH	=~	health	0.163413	0.00798386	0.999639	0.0488394	0.999639	4.1642e-93
HEALTH	~~	HEALTH	1	1	1	NA
EA	~~	EA	1	1	1	NA
EA	~~	HEALTH	0	0	0	NA
health	~~	health	0	0	0	NA
EA4	~~	EA4	0	0	0	NA
EA4	~~	health	0	0	0	NA
EA	=~	EA4	0.370421	0.00494029	1	0.013337	1	<5,00E-300
EA	=~	services	-0.127777	0.00672684	-0.707575	0.0372504	-0.707575	1.87203e-80
SERVICES	=~	services	0.127608	0.0135597	0.706638	0.0750878	0.706638	4.92219e-21
SERVICES	~~	SERVICES	1	1	1	NA
EA	~~	EA	1	1	1	NA
EA	~~	SERVICES	0	0	0	NA
services	~~	services	0	0	0	NA
EA4	~~	EA4	0	0	0	NA
EA4	~~	services	0	0	0	NA

## Sheet: Supplementary Table 8 rGsEA
Supplementary Table 8: LD score regression genetic correlations between 10 Fields and Educational Attainment '4' (Okbay et al. 2022), before and after GWAS-by-subtraction.
	Before EA-adjustment	SE	After EA-adjustment (GWAS-by-subtraction)	SE
Education	0.6346	0.0327	0.13	0.0367
Arts and humanities	0.7269	0.0312	0.17	0.0354
Social sciences, journalism and information	0.8387	0.0332	0.3	0.0425
Business, administration and law	0.345	0.0375	0.005	0.0355
Natural sciences, mathematics and statistics	0.8039	0.0342	0.34	0.0402
Information and Communication Technologies (ICTs)	0.4431	0.035	0.11	0.0357
Engineering, manufacturing and construction	-0.1851	0.0292	0.01	0.03
Agriculture, forestry, fisheries and veterinary	0.4368	0.041	0.1	0.046
Health and welfare	-0.0269	0.0316	0.0009	0.0307
Services	-0.7076	0.0382	-0.08	0.0432

## Sheet: Supplementary Table 9 EA-Field
Supplementary Table 9: Rates of higher educational attainment by field in the MoBa cohort (N=125016)
Broad field	% with bachelor level or higher qualification
Engineering, manufacturing and construction	31.44293
Services	37.65680
Agriculture, forestry, fisheries and veterinary	44.26460
Business, administration and law	61.79054
Arts and humanities	70.27897
Health and welfare	75.94613
Information and Communication Technologies (ICTs)	94.35185
Natural sciences, mathematics and statistics	97.67577
Social sciences, journalism and information	99.47631
Education	99.90102
Narrow field
Agriculture	21.45998
Architecture and construction	29.20484
Arts	44.25887
Biological and related sciences	100.00000
Business and administration	56.03269
Education	99.90102
Engineering and engineering trades	34.95436
Environment	100.00000
Fisheries	71.72131
Forestry	22.09302
Health	80.17251
Humanities (except languages)	98.50629
Information and Communication Technologies (ICTs)	94.35185
Journalism and information	95.26559
Languages	96.87815
Law	100.00000
Manufacturing and processing	14.72222
Mathematics and statistics	100.00000
Personal services	18.34012
Physical sciences	94.83871
Security services	90.94688
Social and behavioural sciences	100.00000
Transport services	19.21182
Veterinary	65.00416
Welfare	58.45379

## Sheet: Supplementary Table 10 PGIPop
Supplementary Table 10: Population results -- Logistic regression of educational fields on individuals' PGIs for the same field (LifeLines cohort)
	(1)	(2)	(3)	(4)	(5)	(6)	(7)	(8)	(9)	(10)
VARIABLES	Education	Arts	Social	Business	Natural Sciences	ICT	Engineering	Agriculture	Health	Services
edu_PGI	0.112
	(0.0167)
	[0]
arts_PGI		0.222
		(0.0303)
		[0]
social_PGI			0.0471
			(0.0260)
			[0.0699]
business_PGI				0.0901
				(0.0126)
				[0]
natural_sci_PGI					0.173
					(0.0423)
					[4.56e-05]
ict_PGI						0.0928
						(0.0392)
						[0.0178]
engineering_PGI							0.132
							(0.0171)
							[0]
agri_PGI								0.122
								(0.0333)
								[0.000247]
health_PGI									0.0866
									(0.0133)
									[7.80e-11]
services_PGI										0.145
										(0.0174)
										[0]
Constant	2.392	-6.429	-2.463	-6.578	-14.52	-11.88	-13.74	-1.660	3.840	-1.108
	(1.132)	(2.266)	(1.959)	(1.018)	(3.919)	(6.115)	(2.070)	(5.482)	(0.882)	(1.214)
	[0.0346]	[0.00455]	[0.209]	[1.02e-10]	[0.000211]	[0.0521]	[0]	[0.762]	[1.33e-05]	[0.361]
Observations	36,501	36,501	36,501	36,501	36,501	36,501	36,501	36,501	36,501	36,501
Pseudo-R_squared	0.0205	0.0101	0.0192	0.0128	0.0330	0.0848	0.188	0.0701	0.106	0.00802
Incremental Pseudo-R_squared	0.00174	0.00529	0.000265	0.00130	0.00283	0.000829	0.00216	0.00154	0.00111	0.00288
Standard errors in brackets
All specifications control for the first 20 PCs, gender, a cube in age, and interactions between gender and a cube in age

[truncated: 13 more sheets: Supplementary Table 11 PGIFam, Supplementary Table 12 PGIBoot,  Supplementary Table 13 PGILin,  Supplementary Table14 PGILinWF,  Supplementary Table 15 Spouse,  Supplementary Table 16 GeoPar,  Supplementary Table 17 GeoParP,  Supplementary Table 18 rgPC,  Supplementary Table 19 PCA, Supplementary Table 20 rgExt, Supplementary Table 21 h2bySex, Supplementary Table 22 FinnGen, Supplementary Table 23 Refs]
